# Supplementary material for: Degradation in landscape matrix has diverse impacts on diversity in protected areas
Source: PLoS One. 2017 Sep 26;12(9):e0184792. doi: 10.1371/journal.pone.0184792 (PMC5614538; doi:10.1371/journal.pone.0184792)
Supplement: S8 Text — (TRE) [file pone.0184792.s008.tre]

((((((((((((((((((Ficedula_hypoleuca:1000.0,Ficedula_parva:1000.0):1000.0,
Phoenicurus_phoenicu:1000.0):1000.0,Erithacus_rubecula:1000.0):1000.0,Muscicapa_striata:1000.0):1000.0,
Tarsiger_cyanurus:1000.0):1000.0,((Turdus_viscivorus:1000.0,Turdus_philomelos:1000.0):679.0,
(Turdus_pilaris:1000.0,(Turdus_iliacus:1000.0,Turdus_merula:1000.0):402.0):1000.0):1000.0):1000.0,
(T_troglodytes:1000.0,Certhia_familiaris:1000.0):1000.0):996.0,Bombycilla_garrulus:1000.0):999.0,
Regulus_regulus:1000.0):1000.0,(Prunella_modularis:1000.0,(((((Carduelis_flammea:1000.0,
Carduelis_spinus:1000.0):1000.0,(Pyrrhula_pyrrhula:1000.0,Pinicola_enucleator:1000.0):1000.0):1000.0,
(Fringilla_coelebs:1000.0,Fringilla_montifring:1000.0):1000.0):1000.0,Emberiza_rustica:1000.0):1000.0,
Anthus_trivialis:1000.0):1000.0):1000.0):1000.0,(((((S_borin:1000.0,Sylvia_atricapilla:1000.0):1000.0,
Sylvia_curruca:1000.0):1000.0,Hippolais_icterina:1000.0):543.0,(((Phyllo_sibilatrix:1000.0,
(Phyllo_collybita:1000.0,Phyllo_trochilus:1000.0):1000.0):1000.0,(Phyllo_trochiloides:1000.0,
Phyllo_borealis:1000.0):1000.0):1000.0,Aegithalos_caudatus:1000.0):1000.0):1000.0,
((((Parus_cinctus:1000.0,Parus_montanus:1000.0):1000.0,Parus_cristatus:1000.0):425.0,
Parus_ater:1000.0):974.0,Parus_major:1000.0):1000.0):1000.0):1000.0,(Perisoreus_infaustus:1000.0,
((Corvus_corone:1000.0,Corvus_corax:1000.0):1000.0,Garrulus_glandarius:1000.0):1000.0):1000.0):1000.0,
(F_columbarius:1000.0,F_subbuteo:1000.0):1000.0):1000.0,((((((Dendrocopos_minor:1000.0,
Dendrocopos_major:1000.0):1000.0,Picoides_tridactylus:1000.0):1000.0,Dryocopus_martius:1000.0):1000.0,
Jynx_torquilla:1000.0):1000.0,(((Strix_uralensis:1000.0,Strix_nebulosa:1000.0):1000.0,
Bubo_bubo:1000.0):1000.0,((Glaucidium_passerinu:1000.0,Su_ulula:1000.0):1000.0,
Aegolius_funereus:1000.0):1000.0):1000.0):792.0,((((Accipiter_nisus:1000.0,
Accipiter_gentilis:1000.0):1000.0,(Buteo_buteo:1000.0,Haliaeetus_albicilla:1000.0):1000.0):1000.0,
Aquila_chrysaetos:1000.0):1000.0,Pernis_apivorus:1000.0):1000.0):963.0):1000.0,
(Tringa_ochropus:1000.0,Scolopax_rusticola:1000.0):1000.0):1000.0,(Cuculus_canorus:1000.0,
Columba_palumbus:1000.0):997.0):1000.0,(Tetrao_tetrix:1000.0,Tetrao_urogallus:1000.0):1000.0):1000.0,
Bonasa_bonasia:1000.0);
