# Supplementary material for: Degradation in landscape matrix has diverse impacts on diversity in protected areas
Source: PLoS One. 2017 Sep 26;12(9):e0184792. doi: 10.1371/journal.pone.0184792 (PMC5614538; doi:10.1371/journal.pone.0184792)
Supplement: S1 Table — (XLSX) [file pone.0184792.s010.xlsx]

## Sheet: Landscape and Bird Data
AREA	N_COORD	E_COORD	KM_LINETRANSECT	TA	LAND1	LAND2	LAND3	LAND4	LAND5	LAND6	LAND7	LAND8	LAND9	LAND105	LAND205	LAND305	LAND405	LAND505	LAND605	LAND705	LAND805	LAND905	Pernis_apivorus	Haliaeetus_albicilla	Accipiter_gentilis	Accipiter_nisus	Buteo_buteo	Aquila_chrysaetos	Falco_columbarius	Falco_subbuteo	Bonasa_bonasia	Tetrao_tetrix	Tetrao_urogallus	Scolopax_rusticola	Tringa_ochropus	Columba_palumbus	Cuculus_canorus	Bubo_bubo	Surnia_ulula	Glaucidium_passerinum	Strix_uralensis	Strix_nebulosa	Aegolius_funereus	Jynx_torquilla	Dryocopus_martius	Dendrocopos_major	Dendrocopos_minor	Picoides_tridactylus	Anthus_trivialis
Ahvenvaa	7321	3577	8.4	1449.38	16.33	2.67	4.46	28.12	9.99	12.03	10.97	7.44	7.98	6.97	4.15	1.87	14.04	14.53	8.28	13	16.36	20.81	0	0	0	0	0	0	0	0	0	2	1	0	4	1	13	0	0	0	0	0	0	0	0	0	0	0	6
Aneenvaa	7318	3542	6	1295.56	7.45	0.22	6.72	28.79	3.23	28.74	9.53	11.56	3.77	3.69	1.61	1.6	11.98	16.27	9.44	18.23	14.07	23.12	0	0	0	0	0	0	0	0	0	1	2	0	0	2	5	0	0	0	0	0	0	0	0	1	0	0	9
Asmuntin	7303	3477	8.4	785.63	0.84	0.19	1.21	5.78	5.19	14.47	47.79	2.58	21.96	2.8	1.48	3.67	7.63	8.63	21.46	27.07	10.33	16.94	0	0	0	0	0	0	3	0	0	0	0	0	0	0	7	0	0	0	0	0	0	1	0	0	0	0	11
Auttikön	7355	3509	3.6	371.38	29.01	18.97	17.62	8.57	7.83	11.02	0.29	3.65	3.05	6.79	5.27	3.52	12.46	16.16	18.44	9.79	15.08	12.5	0	0	0	0	0	0	0	0	2	0	0	0	1	0	1	0	0	0	0	0	0	0	1	1	0	1	7
Baabelin	7297	3541	4	700.44	18.64	1.67	9.52	25.28	17.39	13.67	4.3	9.04	0.49	7.91	1.34	2.79	17.47	15.91	12.97	15.83	16.46	9.33	0	0	0	0	0	0	0	0	3	2	0	0	0	0	2	0	0	0	0	0	0	0	0	1	0	0	5
Elimyssa	7127	3662	117.3	7967.63	35.53	6.49	7.47	5.16	10.52	4.65	14.86	3.52	11.81	18.0695	5.51997	3.74681	4.53234	14.1719	5.92673	20.0311	13.5769	14.4276	1	0	0	0	3	0	1	0	11	34	2	0	31	1	153	0	0	0	0	1	0	1	10	53	0	9	260
Harjavaa	7274	3569	5	374.75	23.97	0.38	13.73	6.6	3.3	7.89	24.85	7.84	11.44	7.36	3.87	3.74	11.02	11.31	12.13	15.6	18.47	16.51	0	0	0	0	0	0	0	0	1	0	1	0	0	0	14	0	0	0	0	0	0	0	0	1	0	0	6
Herankai	7378	3489	6.5	2308	5.37	5.23	2.82	13.37	17.88	11.88	17.67	9.66	16.11	2.36	2.79	1.96	9	15.08	13.69	19.64	17.63	17.86	0	0	0	0	0	0	0	0	0	0	1	0	0	0	9	0	0	0	0	0	0	1	0	3	0	0	20
Hiidenpo	7087	3599	120.6	4972.88	51.56	7.78	5.85	5.45	9.44	4.28	5.54	3.43	6.67	9.13	2.74	2.81	5.27	15.75	15.83	17.05	18.55	12.87	0	0	0	0	1	0	0	0	12	4	7	0	39	1	138	0	0	0	0	2	0	1	11	56	0	9	277
Hillikko	7215	3481	4	288.69	1.88	1.82	0.19	5.39	23.97	3.55	38.36	7.21	17.62	3.19	2.73	1.37	2.88	25.02	15.21	29.41	8.68	11.5	0	0	0	0	0	0	0	3	0	4	0	0	0	0	9	0	0	0	0	0	0	0	0	1	0	0	14
Hirvisuo	7239	3465	23.7	3834.38	5.09	0.49	1.19	8.57	11.16	9.69	34.1	4.12	25.6	2.86	1.39	2.88	6.02	18.06	17.88	27.25	7.33	16.33	0	0	0	0	0	0	4	14	0	7	0	0	4	0	32	0	0	0	0	0	0	1	0	2	0	0	48
Honkavaa	7091	3636	5.2	444.44	46.58	5.23	6.67	6.08	8.27	5.29	9.31	7.27	5.32	10.65	3.12	2.49	5.01	16.32	13.26	19.57	19.15	10.43	0	0	0	0	0	0	0	0	1	1	0	0	4	0	5	0	0	0	0	0	0	0	0	2	0	0	4
Iivaara	7303	3624	19.9	2330.25	44.25	7.47	14.38	12.68	3.17	6.53	4.05	1.65	5.82	11.93	7.19	2.17	13.12	11.51	7.92	12.1	12.51	21.55	0	0	0	0	0	0	0	0	1	1	2	0	2	0	28	0	0	0	0	0	0	1	1	0	0	0	36
IsoHirvi	7281	3436	10.9	1123.19	1.35	0.11	0.76	4.57	7.02	11.57	41.88	2.88	29.85	2.01	1.03	4.42	5.42	13.65	32.74	20.3	6.49	13.94	0	0	0	0	0	0	0	0	0	2	0	0	0	0	9	0	0	0	0	0	0	2	0	0	0	0	19
IsoPalon	7138	3654	74.8	3921.44	18.67	12.07	2.58	5.46	15.42	4.32	8.93	10.72	21.84	13.4271	7.2528	2.56506	5.3405	17.0108	8.70402	11.5066	14.3572	19.8384	1	0	2	1	0	0	0	2	1	12	4	0	3	0	81	0	0	0	2	0	0	0	6	31	0	2	214
IsoSaari	7291	3422	8.6	697.63	1.24	0.08	1.04	5.7	5.92	11.42	43.93	5.81	24.85	2.67	0.87	7.13	6.31	10.24	33.85	18.84	9.08	11.01	0	0	0	0	0	0	0	0	0	4	0	0	4	0	3	0	0	0	0	0	0	2	2	0	0	0	28
IsoTilan	7206	3518	25.3	3265.75	3.62	3.04	0.62	3.45	18.49	4.64	34.21	7.86	24.05	5.96	2.78	2.65	5.83	18.23	13.01	21.2	12.21	18.13	1	0	0	0	0	0	0	0	0	4	0	0	0	0	12	0	0	0	0	0	0	2	2	9	0	2	47
Jäniskai	7336	3538	10.8	4284.25	11.55	0.65	3.1	19.78	7.91	11.96	31.77	4.21	9.08	4.37	2.19	1.05	10.97	17.15	6.94	21.27	17.78	18.28	0	0	0	0	0	2	0	0	0	3	0	0	2	0	10	0	0	0	0	0	0	0	0	2	0	1	13
Jauhovaa	7106	3604	2.4	185.19	48.5	3.68	15.42	8.81	4.93	11.34	1.11	2.33	3.88	10.51	4.33	3.43	6.72	18.23	14.48	12.35	11.27	18.67	0	0	0	0	0	0	0	0	0	0	0	0	0	1	0	0	0	0	0	0	0	0	0	1	0	0	2
Jaurakka	7226	3530	17.1	435.31	19.07	0.42	28	7.85	4.28	34	0.42	5.6	0.37	5.07	1	5.36	11.3	10.15	24.5	12.91	16.58	13.12	0	0	0	0	0	0	0	0	2	0	2	0	2	4	11	0	0	0	0	0	0	0	0	4	0	0	25
Joutensu	7176	3597	25.3	2088.63	18.93	10.51	1.37	6.62	18.03	4.15	18.91	7.29	14.2	8.34	5.2	1.17	5.81	15.14	9.36	18.85	19.28	16.86	0	0	0	0	0	0	0	0	3	3	1	0	8	0	23	0	0	0	0	0	0	1	0	13	0	2	48
Julmasuo	7157	3605	4.7	451.25	17.63	5.9	1.63	8.42	19.42	7.8	23.07	6.09	10.03	7.96	2.78	1.24	6.52	16.05	10.56	20.12	16.44	18.33	0	0	0	0	0	0	0	0	0	0	0	0	0	0	4	0	0	0	0	1	0	0	1	7	0	1	15
Juortana	7167	3638	87.8	4921.94	22.86	6.73	4.56	6.13	12.69	6.12	17.84	9.79	13.28	15.0206	5.09203	2.72395	5.06341	13.9013	7.05707	19.3942	16.7609	14.9789	0	0	3	0	3	0	0	0	7	14	7	0	17	0	126	3	0	0	0	2	0	0	10	62	0	8	226
Kaahlooj	7286	3496	4.7	833.44	2.86	1.16	1.06	6.4	15.55	7.91	29.01	6.63	29.4	2.2	1.36	1.07	5.66	19.46	9.83	27.92	15.29	17.22	0	0	0	0	0	0	0	0	0	0	0	0	2	0	2	0	0	0	0	0	0	0	0	2	0	0	6
Karhisen	7155	3588	9.3	1031.13	14.9	3.13	1.83	5.36	14.29	7.43	24.25	7.51	21.3	7.81	3.09	1.69	5.7	15.58	13.67	20.57	19.54	12.36	0	0	0	0	0	0	0	0	0	2	0	0	0	0	11	0	2	0	0	0	0	2	1	7	0	1	26
Karhunsu	7196	3517	9.6	1092	1.24	1.44	0.24	2.4	16.68	3	46.62	4.78	23.6	6.38	3.41	2.39	6.24	22.32	12.87	24.2	12.98	9.21	0	0	0	0	0	9	0	0	0	3	0	0	0	0	8	0	0	0	0	0	0	0	0	1	0	0	19
Kärppäsu	7257	3468	11.8	1244.31	1.68	0.23	0.36	6.4	13.62	5.58	42.94	5.37	23.81	2.58	1.12	2.48	5.95	21.13	16.26	27.49	6.82	16.18	0	0	0	0	0	0	0	0	0	2	0	0	5	0	13	0	0	0	0	0	0	0	1	2	0	0	21
Kätkytva	7369	3575	5.3	414.31	11.15	0.23	8.99	34.41	2.7	18.19	14.54	7.97	1.83	1.9	0.34	0.6	12.05	5.61	9.87	26.59	27.54	15.51	0	0	0	0	0	0	0	0	0	2	1	0	0	0	4	0	0	0	0	0	0	0	0	0	0	0	18
Kilsiaap	7361	3403	27.5	7624.88	2.76	0.58	4.57	8.99	7.62	17.61	30.72	4.32	22.83	3.34	0.62	7.25	9.32	6.18	27.74	22.25	10.33	12.96	0	0	0	0	0	0	0	2	0	2	2	0	4	0	17	0	0	0	0	0	0	0	1	4	0	1	54
Kivisuo	7292	3582	29.1	2550.06	15.67	0.98	9.9	12.22	6.58	7.33	19.18	8.22	19.93	9.81	0.94	5.27	11.67	6.3	13.47	13.84	17.24	21.46	0	0	0	0	0	0	0	0	2	5	2	0	0	0	31	0	0	0	0	0	0	0	1	1	0	1	59
Koivuoja	7263	3552	4	316.5	40.84	0.71	23.82	6.79	3.26	6.87	1.62	3.4	12.7	5.84	0.9	4.52	14.02	10	17.29	19.32	13.36	14.76	0	0	0	0	0	0	0	0	3	0	0	1	0	0	1	0	0	0	0	0	0	0	0	1	0	1	8
Korouoma	7338	3527	13.4	2658	11.14	8.23	1.01	20.09	26.74	8.08	12.43	7.28	5	3.26	1.81	0.57	11.16	17.54	8.28	22.55	20.81	14.02	0	0	0	0	0	0	0	0	6	0	2	0	5	0	6	0	0	0	0	0	0	0	0	0	0	1	11
Kostonpy	7300	3580	3.6	140.75	13.59	1.29	7.15	31.79	10.83	29.13	0.27	5.95	0	9.25	0.8	4.81	18.9	9.91	22.7	9.73	11.04	12.84	0	0	0	0	0	0	0	0	0	1	0	0	1	0	5	0	0	0	0	0	0	0	0	1	0	0	11
Koutusjä	7399	3378	8.5	1509.69	32.06	7.33	13.55	6.69	6.71	13.08	5.01	0.7	14.85	5.92	2.79	4.15	8.18	11.18	26.83	11.39	9.02	20.53	0	0	0	0	0	0	0	0	1	2	0	0	0	1	6	0	0	0	0	0	0	0	0	0	0	0	7
Kovasvaa	7348	3625	4.8	1089.94	17.64	7.08	3.66	17.51	9.39	10.79	12.67	9.63	11.63	10.1613	3.65544	2.75395	15.5674	7.37827	14.4987	13.6068	23.0211	9.3572	0	0	0	0	0	0	0	0	1	2	0	0	0	0	5	0	0	0	0	0	0	0	0	1	0	0	5
Kuntivaa	7341	3626	5.4	263.81	16.32	0.33	19.59	11.63	0.43	44.99	0.76	2.91	3.03	5.83	0.77	2.19	11.43	3.85	16.4	14.1	32.86	12.58	0	0	0	0	0	0	0	0	3	1	0	1	0	0	2	0	0	0	0	0	0	0	0	0	0	1	3
Kuusisuo	7235	3477	20.6	2510.31	1.89	0.58	0.45	4.8	16.52	7.17	50.92	2.74	14.93	2.68	1.37	1.73	4.39	20.11	15.23	30.83	6	17.65	0	0	3	0	0	0	0	3	0	4	0	0	0	0	39	0	0	0	0	0	0	2	0	2	0	0	31
Lapiosuo	7288	3466	227	24055.4	4.32	1.17	2.81	8.69	11.11	14.16	33.64	3.3	20.8	1.78	0.82	2.26	6.01	10.79	17.72	31.4	8.87	20.35	0	0	3	2	5	0	6	14	4	42	18	0	8	0	276	0	2	0	0	0	0	13	8	41	1	11	681
Latvavaa	7286	3546	10	2012.13	24	0.33	18.65	15.49	5.82	14.44	11.83	5.87	3.57	6.77	1.34	2.9	12.83	15.45	12.44	17.06	16.94	14.28	0	0	0	1	0	0	0	0	0	0	2	0	0	0	12	0	0	0	0	0	0	0	0	1	0	0	28
Lauttasu	7252	3552	8	1020	8.21	0.35	6.56	10.94	6.29	10.99	24.7	13.7	18.26	7.88	0.54	5.16	11.79	7.11	14.28	22.88	14.44	15.91	0	0	0	0	0	0	0	0	2	0	1	0	0	0	14	0	0	0	0	0	0	0	0	8	0	1	20
Lohivaar	7309	3573	13.6	1470.94	16.35	0.42	11.7	13.21	5.05	12.27	25.65	1.88	13.46	5.7	1.12	2.72	11.71	6.73	15.74	16.67	20.04	19.57	0	0	0	0	0	0	1	0	1	2	1	0	3	0	12	0	0	0	0	0	0	1	0	0	0	1	23
Lososuo	7179	3644	130.2	6555.38	33.43	4.91	4.97	5.95	7.82	4.71	11.42	6.33	20.46	21.6386	4.60256	3.45689	6.08262	9.098	6.08446	15.2842	13.8051	19.9355	2	0	0	1	2	0	0	2	9	6	5	0	16	1	116	0	0	1	3	0	0	0	4	44	0	1	207
Louevaar	7371	3416	9.8	1896.13	10.11	4.73	14.45	16.11	23.48	14.25	6.56	7.51	2.81	5.78	3.27	9.97	9.77	9.68	27.7	12.78	12.32	8.73	0	0	0	0	0	0	0	0	1	3	0	0	0	2	10	0	0	0	0	0	0	1	2	0	0	1	22
Maaselkä	7283	3536	31.5	3312.44	33.58	1.91	13.21	18.76	12.98	7.84	5.38	5.01	1.33	8.49	1.84	3.72	13.89	19.14	13.09	13.27	17.44	9.13	0	0	0	0	0	0	1	0	3	9	3	0	3	0	42	0	0	0	0	0	0	0	3	1	0	0	46
Martimoa	7306	3413	102	13275.1	3.79	0.94	5.27	7.1	10.26	14.48	24.88	3.99	29.3	3.2	0.46	9.59	7.2	7.47	32.72	16.75	10.76	11.83	0	0	5	0	5	0	0	9	1	15	7	0	2	0	63	0	2	0	0	0	0	4	4	33	0	0	271
Martinse	7235	3631	60.7	6179.06	27.51	4.67	4.85	10.13	10.17	7.26	15.57	9.28	10.56	17.45	8.60067	4.28799	11.8431	9.54323	6.55761	14.3517	10.186	17.1729	1	0	0	1	0	0	2	0	2	27	4	0	5	0	82	0	0	1	0	0	2	2	8	10	0	9	158
Metsäkyl	7245	3567	18.8	2671.25	31.26	1.8	18.36	10.08	6.39	8.65	7.53	7.76	8.17	9.96	1.43	5.26	9.34	7.23	13.82	15.26	21.16	16.55	0	0	0	0	0	0	0	0	3	0	0	0	11	3	18	0	0	0	0	0	0	0	1	5	0	0	16
Mustanri	7356	3532	51.7	6348.94	11.36	3.19	1.32	33.22	14.41	12.55	9.71	5.25	9	6.59	2.61	0.91	20.56	16	8.6	16.83	14.52	13.38	0	0	0	0	0	2	2	0	1	3	5	0	4	0	33	0	0	0	0	0	0	0	2	4	0	5	61
Mustiaap	7374	3407	35.1	6092.63	3.08	0.76	3.34	13.95	10.68	14.98	32.14	3.57	17.51	3.3	1.28	5.73	13.62	11.21	24.58	20.31	12.93	7.05	0	0	0	0	2	0	2	0	1	11	1	0	0	0	28	0	0	0	0	1	0	1	0	1	0	2	71
Närängän	7285	3623	47.9	5467.56	20.16	12.48	4.57	10.66	9.33	5.01	16.03	4.03	17.73	16.22	6.84	4.16	12.38	9.64	7.26	13.59	12.98	16.92	0	0	1	0	0	0	0	0	3	0	1	0	11	0	63	0	0	0	0	0	0	0	2	5	0	13	80
Ohtosens	7266	3511	16.7	2134.94	6.43	0.58	2.27	9.75	13.91	6.66	39.55	1.86	18.98	4.98	1.03	1.44	10.76	15.91	11.63	26.88	11.83	15.55	0	0	0	0	0	0	0	3	0	0	0	0	0	0	31	0	0	0	0	0	0	0	0	8	0	0	42
Oijusluo	7314	3590	20.6	1848.19	20.14	1.43	6.42	20.33	6.86	10.97	19.14	5.16	9.54	6.51	1.81	1.91	13.37	8.92	10.39	19.82	15.26	21.99	0	0	0	0	0	0	0	0	0	2	1	0	1	0	24	0	0	0	0	0	0	0	0	0	0	0	33
Olvassuo	7225	3507	143.5	15341.9	3.85	1.09	3.17	10.39	18.81	9.55	29.43	5.11	18.6	2.47	1.24	1.59	7.88	17.65	10.68	29.81	10.47	18.2	1	2	2	3	2	2	0	8	6	37	5	0	15	0	141	0	0	0	0	0	0	8	6	30	0	6	469
Oravisuo	7353	3618	5	443.31	7.71	3.19	0.62	23.29	17.33	12.34	27.58	1.73	6.22	11.28	5.74	2.91	18.26	9.88	12.88	10.52	18.98	9.55	0	0	0	0	0	0	0	0	1	0	1	0	0	0	0	0	0	0	0	0	0	0	0	1	0	0	7
Ottavaar	7376	3529	6	808.19	10.21	5.21	1.07	31.06	22.72	14.72	2.88	4.73	7.4	4.52	2.01	0.6	17.25	16.32	11.03	14.37	25.31	8.59	0	0	0	0	0	0	0	0	0	0	0	0	0	0	5	0	0	0	0	0	0	1	0	0	0	1	10
Oulanka	7371	3597	315.1	27884.1	16.91	6.78	3.98	25.19	10.75	10.69	13.94	2.77	9	7.57052	2.53478	1.79557	18.3317	8.85408	12.8002	15.8112	17.2532	15.0587	0	0	0	3	1	0	2	2	31	10	24	5	102	0	248	3	3	0	0	1	0	3	10	31	0	23	541
PääÄljy	7376	3573	43.1	2162.56	4.37	0.14	3.8	32.39	4.63	26.82	16.05	7.23	4.58	2.45	0.5	0.93	14.33	7.25	11.26	25.66	22.62	14.98	1	0	0	0	0	8	0	0	5	2	1	0	0	2	46	0	2	0	0	0	0	0	3	1	0	2	47
Pajupuro	7290	3593	26.1	3195.44	27.02	1.43	18.65	13.29	4.8	8.04	13.84	5.91	7.03	10.21	1.32	5.65	11.57	6.33	10.47	14.07	16.08	24.32	0	0	1	0	0	0	0	0	5	1	5	0	4	0	41	0	0	0	0	0	0	0	0	1	0	2	20
Paljakka	7179	3550	50.3	3075.5	56.16	4.83	16.22	5.33	5.07	5.32	2.39	2.4	2.28	12.37	2.9	4.2	5.46	10.56	16.97	14.66	19.95	12.92	0	0	0	0	0	0	0	0	3	4	7	0	5	10	31	0	0	0	0	0	1	1	1	7	0	17	54
Palotunt	7351	3529	5.3	1226.5	15.03	4.86	1.29	34.56	16.35	9.71	6.7	4.95	6.56	5.99	1.99	0.79	21.15	13.26	7.93	17.14	18.51	13.24	0	0	0	0	0	0	0	0	0	0	1	0	0	0	3	0	0	0	0	0	0	0	1	0	0	0	5
Riihisuo	7260	3553	5	585.88	8.86	1	7.13	10.65	6.66	11.84	30.09	5.34	18.42	7.35	0.83	5.49	14.58	8.84	18.39	17.7	12.17	14.64	0	0	0	0	0	0	0	0	0	2	1	0	2	0	10	0	0	0	0	0	0	0	2	0	0	2	17
Riisitun	7340	3566	102.9	11622.4	14.01	3.35	5.56	25.21	6.43	16.65	15.82	9.17	3.79	6.49	3.4	1.38	13.93	10.09	9.13	16.6	17.96	21.02	0	0	0	0	0	0	0	0	1	15	7	0	8	2	94	0	0	0	0	0	0	1	0	2	0	2	191
Rimpijär	7294	3431	24.8	1297.88	4.02	0.19	2.63	3.15	9.38	10.91	41.46	2.93	25.33	0.91	0.46	3.09	5.08	10.12	27.04	27.2	5.43	20.68	0	0	0	0	0	0	0	0	0	1	0	0	0	0	9	0	0	0	0	0	0	1	0	1	0	0	38
Riuska	7243	3584	14.5	4199.94	18.33	3.12	4.4	7.01	9.12	5.36	26.78	12.21	13.68	8.45	1.39	3.73	6.62	6.64	10.33	18.99	21.72	22.15	0	0	0	0	0	0	2	0	1	0	2	0	6	0	14	0	0	0	0	0	0	0	3	5	0	1	18
Romevaar	7278	3612	30.1	3358.25	31.78	6.65	10.07	14.73	6.89	8.37	8.75	7.29	5.47	13.4	6.03	3.84	12.14	11.99	8.62	10.11	18.83	15.04	0	0	1	0	0	0	1	0	3	5	1	0	14	0	43	0	0	0	0	0	0	0	0	2	0	1	51
Runkaus	7327	3434	95.4	9593.5	5.38	1.1	7.18	10.85	9.1	19.34	29.65	1.51	15.88	2.13	0.48	6.38	8.03	7.4	29.16	24.68	10.49	11.26	0	0	0	4	5	0	0	0	1	4	4	0	16	0	22	0	0	0	0	0	0	1	1	1	0	0	111
Saarijär	7189	3525	5.6	1367.81	12.33	11.45	1.44	4.9	27.28	6.69	15.03	7.64	13.23	7.21	4.82	2.12	5.22	20.36	12.53	17.2	17.93	12.63	0	0	0	0	0	0	0	0	0	0	0	0	0	0	4	0	0	0	0	0	0	0	0	0	0	0	13
Säippäsu	7183	3487	34.1	4427.81	1.89	1.06	0.46	1.44	13.55	2.81	48.01	7.62	23.17	2.76	4.35	2.59	2.87	22.31	12.65	27.14	12.38	12.94	0	0	0	0	0	0	0	0	1	16	0	0	0	2	30	0	0	0	0	0	0	1	0	7	0	0	54
Salmitun	7298	3555	33.8	6245.19	20.82	1.31	10.34	20.7	10.44	13.05	13.71	4.37	5.26	8.15	1.31	3.38	15.03	13.47	14.95	16.2	16.59	10.93	0	0	1	0	0	0	0	0	5	6	3	0	4	0	38	0	0	0	0	0	0	0	2	2	0	6	41
Salmivaa	7303	3562	5	837.88	17.69	1.5	8.61	24.98	14.07	14.14	9.77	5.04	4.21	6.57	0.67	3.41	14.52	8.79	17.42	12.32	9.93	26.36	0	0	0	0	0	0	0	0	2	1	0	0	3	0	8	0	0	0	0	0	0	0	0	3	0	0	12
Sammakka	7267	3594	4.6	672.5	21.38	5.49	5.05	16.08	10.06	9.61	18.97	4.64	8.74	7.76	3.74	3.64	14.14	11.94	12.48	9.83	17.2	19.27	0	0	0	0	0	0	0	0	1	0	0	0	0	0	8	0	0	0	0	0	0	0	2	0	0	0	11
Sammalha	7250	3539	4.6	472.19	28.47	1.3	14.75	11.14	7.33	8.07	13.65	9.46	5.82	8.75	1.22	3.57	13.31	12.54	12.79	13.66	15.33	18.84	0	0	0	0	0	0	0	0	3	1	0	0	1	0	4	0	0	0	0	0	0	0	0	2	0	0	6
Sarvisuo	7188	3506	20.4	3629.69	1.74	2.67	0.44	2.68	19.98	4.24	35.26	9.42	23.56	2.94	4.68	2.02	3.77	24.06	10.99	21.99	10.59	18.96	0	0	0	0	0	0	0	3	1	5	0	0	0	0	20	0	0	0	0	0	0	1	2	9	0	0	55
Säynäjäs	7190	3596	55.7	1045.94	9.79	2.71	2.28	6.57	14.15	6.68	26.02	3.48	28.32	8.35	7.4	1.42	6.34	15.71	6.72	14.9	15.99	23.17	0	0	0	0	0	0	0	0	2	13	4	0	8	0	35	0	0	0	0	0	0	2	3	14	0	0	114
Siikavaa	7228	3544	47.9	2100.13	25.22	1.54	38.58	7.38	3.05	17.24	1.68	4.5	0.82	6.74	1.91	6.89	9.99	10.13	20.18	10.41	20.06	13.7	0	0	0	0	1	0	0	0	6	0	7	2	10	7	36	0	0	0	0	0	0	0	2	2	0	3	50
Soininsu	7275	3492	9.7	1521.25	3.58	0.65	0.6	14.26	12.97	5.28	29.75	2.59	30.3	2.08	1.38	1.15	5.17	19.53	10.31	28.73	9.12	22.53	0	0	0	0	0	0	0	0	0	0	1	0	0	0	4	0	0	0	0	0	0	0	0	0	0	0	9
Solansuo	7135	3578	12.3	659.13	25.6	4.85	4.25	8.52	17.86	7.74	16.46	5.87	8.86	9.02	3.17	3.21	7.95	19.73	16.55	11.89	15.7	12.78	0	0	0	0	0	0	0	0	1	2	1	0	0	0	15	0	0	0	0	0	1	0	0	3	0	2	15
Soppana	7333	3517	9.8	1120.63	19.5	13.45	2.26	13.44	21.43	7.57	11.63	5.6	5.13	3.87	2.9	0.54	11.6	19.34	9.71	23.82	14.5	13.73	0	0	0	0	0	0	0	0	2	0	0	0	5	0	8	0	1	0	0	0	0	0	1	1	0	0	13
Sukerijä	7365	3586	29.2	2152.63	9.24	1.59	0.76	19.22	9.98	7.55	22.72	2.76	26.17	6.57	1.05	1.66	14.91	6.47	11.94	15.81	19.18	22.4	0	0	0	0	0	0	0	0	0	12	2	0	2	2	30	0	0	0	0	0	0	0	0	1	0	2	92
Syöte	7297	3531	64.4	18035.5	20.32	0.65	13.71	18.42	6.46	16.09	15.31	5.45	3.58	6.27	0.99	3.56	13.91	13.03	16.05	18.68	16.8	10.71	0	0	0	0	0	0	0	0	3	4	9	1	3	2	74	0	0	0	0	0	0	0	6	8	0	2	82
Teerisuo	7089	3613	89	3213.31	40.19	5.49	5.04	7.03	10.43	6.17	11.81	7.12	6.73	15.86	3.31	2.93	5.01	14.14	11.14	13.78	17.55	16.28	0	0	0	0	2	0	0	0	4	10	2	0	27	0	105	0	0	0	0	0	0	0	2	40	0	7	189
Tervajär	7260	3560	14.8	1446.75	14.55	2.84	7	10.77	8.44	8.74	29.61	4.37	13.68	6.5	1.1	3.7	12.27	8.98	12.05	21.92	13.48	19.99	0	0	2	0	0	0	0	0	2	12	0	0	3	0	25	0	0	0	0	0	0	2	0	4	0	2	36
Tolkansu	7173	3489	9.4	1300.31	3.62	1.6	1.11	2.27	14.67	1.88	40.75	3.98	30.13	1.51	3.51	1.92	2.53	24.03	11.8	28.81	13.84	12.05	0	0	0	0	0	0	0	6	0	3	0	0	0	0	7	0	0	0	0	0	0	0	0	2	0	0	14
Tulisuo	7165	3614	50	4043.13	25.46	4.16	4.24	7.86	12.72	8.07	16.85	7.54	13.1	6.57	2.41	1.31	5.44	14.25	12.2	23.7	19.03	15.08	0	0	0	0	1	0	0	0	6	18	4	0	2	1	54	0	1	0	0	0	0	1	3	40	0	5	104
Tuuliaap	7276	3426	12.3	1009.94	2.04	0.85	0.68	5.87	9.34	8.28	45.72	4.17	23.04	2.44	1.86	3.85	5.8	15.06	28.11	20.26	11.44	11.18	0	0	0	0	0	0	2	0	0	6	1	0	0	0	14	0	0	0	0	0	0	4	1	0	0	0	33
Ulvinsal	7100	3666	100.3	3916.31	42.91	5.11	11.78	5.36	9.53	4.02	12.66	3.73	4.89	25.0941	4.6646	6.67507	4.80611	12.8591	5.9215	18.3017	11.1647	10.5203	1	0	0	0	3	0	0	0	7	7	7	0	29	0	100	0	0	0	0	0	0	0	2	54	0	8	170
Valtavaa	7345	3599	217.3	963.19	27.55	3.04	14.87	15.83	1.69	19.39	1.43	4.32	11.88	9.54	2.82	2.99	14.82	6.71	12.72	10.49	15.88	24.02	0	0	4	1	3	0	0	0	33	20	12	4	31	22	84	0	1	0	0	0	0	4	9	5	0	1	212
Veittiaa	7297	3428	43.2	2385.88	1.5	0.34	1.46	5.34	5.65	10.63	37.5	1.72	35.86	1.89	0.41	5.27	6.81	9.16	28.6	24.95	5.89	17.04	0	0	0	0	0	0	0	4	0	6	0	0	3	0	27	0	10	0	0	0	0	3	1	4	0	0	70
Vellisuo	7218	3525	4.8	358.13	5.57	1.69	2.48	7.14	9.91	5.85	39.67	4.76	22.93	2.4	1.33	1.89	5.84	12.6	13.21	33.21	11.67	17.86	0	0	0	0	0	0	0	0	0	0	0	0	3	0	4	0	0	0	0	0	0	0	0	0	0	0	8
Vieremän	7256	3625	8.1	2918.94	20.52	4.4	5.32	13.38	13.78	7.99	8.71	17.89	8	11.8	5.38	2.36	8.68	15.23	5.4	7.29	29.48	14.37	0	0	0	0	0	0	0	0	2	0	0	0	2	0	8	0	0	0	0	0	0	0	0	2	0	1	21
Virmajok	7293	3640	28	3227.31	28.19	6.37	6.95	11.7	7.92	6.41	15.36	2.91	14.18	16.28	7.57	3.28	12.76	10.94	9.5	11.31	10.17	18.18	0	0	0	0	0	0	0	0	1	0	3	0	11	0	33	0	0	0	0	0	0	0	1	6	0	0	28
				3406.42	16.9308	3.33868	6.77	12.3721	10.8974	10.673	20.0193	5.6889	13.3101	7.19529	2.64915	3.17599	9.88151	13.1373	14.4374	18.6017	15.1038	15.8186
				140.75	0.84	0.08	0.19	1.44	0.43	1.88	0.27	0.7	0	0.91	0.34	0.54	2.53	3.85	5.4	7.29	5.43	7.05	3.058	0.468	5.359	5.922	3.872	0.468	4.377	2.861	11.833	2.437	14.068	13.473	1.947	1.67	0.532	3.485	7.183	11.716	8.26	12.56	8.091	1.667	0.956	3.958	5.93	6.04	2.785
				27884.1	56.16	18.97	38.58	34.56	27.28	44.99	50.92	17.89	35.86	25.0941	8.60067	9.97	21.15	25.02	33.85	33.21	32.86	26.36
[truncated: 43 more columns]

## Sheet: Morphological Data & SSI
	WingLength	TailLength	BillLength	BillHeight	BillWidth	TarsusLength	MiddletoeLength	Mass		SSI
Pernis_apivorus	417.8	247.2	20.6	15.53	15.3	57.5	40.4	924.7		0.640609
Haliaeetus_albicilla	683.6	331	55.9	36.6	28.9	108.1	783.7	4328		1.65054
Accipiter_gentilis	349.9	246.3	23.6	21	17.7	85.6	49.4	1004		0.258443
Accipiter_nisus	222.6	164.6	13.3	11	10.7	59.3	37.2	188.2		0.381717
Buteo_buteo	376.9	194.7	23.7	17.3	15.8	72.9	36	707.3		0.482818
Aquila_chrysaetos	634	336.1	35.4	29.7	25.4	108.4	63.1	3165.4		0.306098
Falco_columbarius	209.4	123.5	12.3	10.4	10.3	37.7	32.5	171.3		0.40458
Falco_subbuteo	262.3	126.2	13.1	11	11.2	34.5	32.3	181.6		0.470427
Bonasa_bonasia	165.8	110.8	12.7	9.4	9.7	39.2	34.4	350.9		1.04324
Tetrao_tetrix	249.8	154.3	24.9	10.9	11	48.4	39.5	1043.9		0.58775
Tetrao_urogallus	343.6	211.8	36.6	19.6	19.5	65.2	554	2499.6		0.551814
Scolopax_rusicola	200.8	77.2	72	10.5	7.5	36.4	35.6	257.6		0.529964
Tringa_ochropus	147.25	59.5	34.8	5.125	4.5	34.5	30.7	80		0.599258
Columba_palumbus	260.5	157.5	22.8	6.9	8.8	35.5	33.1	330.3		0.606244
Cuculus_canorus	216	179	25.7	7.8	18.4	27.9	33.2	106		0.437725
Bubo_bubo	466.9	257.5	40.7	29.3	25.2	87.4	52.5	2775.9		0.0599284
Surnia_ulula	290.6	173.5	19	14.7	14.4	29.1	20.5	290.7		0.806999
Glaucudium_passerinum	101.5	58.6	12.7	9.9	9.8	18.4	12.7	60.5		0.903127
Strix_uralensis	359.3	262.8	34.6	20.6	18.5	60.9	35.8	751.2		0.270494
Strix_nebulosa	442.8	289.8	40.7	20.8	20.7	60.8	33.9	1045.1		1.65054
Aegolius_funereus	176.1	102.4	15.7	12	12.3	25.4	18.3	130.1		0.376679
Jynx_torquilla	90	64.5	13.8	4.9	6	19.7	18.2	33.5		0.534049
Dryocopus_martius	202.7	169.8	56.2	13.6	18.8	37.9	23	347.7		0.55148
Dendrocopos_major	142.7	88.3	25.5	8.7	10.2	26	14.5	83.6		1.60275
Dendrocopos_minor	95.7	59.3	14.4	5.1	6.5	14.9	9.8	22.8		0.960376
Picoides_tridactylus	125	77	10.1	7.5	10.7	21.3	11.4	63.1		0.455826
Anthus_trivialis	86	62	15.5	4.2	6.8	20.5	20.1	22		0.742476
Bombycilla_garrulus	114	64	16.1	5.4	9.6	20.4	23.1	56		0.838645
Troglodytes_troglodytes	47	33	13.3	2.3	4.3	16.4	14	9		1.13173
Prunella_modularis	69	57	13.8	3.9	6.1	18.8	19.3	20		0.808685
Erithacus_rubecula	73	62	14.6	3.6	6.7	23.9	17.1	18		0.808482
Tarsiger_cyanurus	80	62.5	12.225	1.6	4.005	19.71	19.995	12.4		1.65054
Phoenicurus_phoenicurus	82	60	14.8	4	6.9	22.2	17	15		0.81975
Turdus_merula	128	109	25.4	7.2	9.9	32.9	31	88		0.51718
Turdus_pilaris	144	107	23.1	7.4	10	32.7	31.2	105		0.838041
Turdus_philomelos	116	83	21.7	6	9.5	33.2	27.3	75		0.612619
Turdus_iliacus	116	80	20.1	5.7	7.9	28.6	27.5	60		0.25032
Turdus_viscivorus	152	112	24.2	8	10.1	31.8	30.2	115		0.683541
Hippolais_icterina	76	54	15.8	4.1	6.1	20.9	16.7	13		0.979475
Sylvia_curruca	67	54	13	3.3	5.5	19.3	16.9	13		0.492761
Sylvia_borin	78	56	14	4.2	7.1	19.8	16.9	20		0.606228
Sylvia_atricapilla	72	60	14.2	3.3	5.9	19.9	15.8	19		1.09482
Phylloscopus_trochiloides	57.25	42	10.7175	2.8675	3.56	15.9575	12.45	8		1.2819
Phylloscopus_borealis	67.2	46.6	12.614	3.034	4.134	19.528	14.69	10.5		0.520588
Phylloscopus_sibilatrix	77	53	13.3	2.9	5	18.4	14.5	10		0.985607
Phylloscopus_collybita	56	48	12.1	2.7	3.9	19.9	12	8		0.972452
Phylloscopus_trochilus	69	49	12.4	3	4.4	20	14.7	8		0.222909
Regulus_regulus	53	40	9.8	2.7	3.9	15.6	14.2	6		1.43019
Muscicapa_striata	86	58	15.7	4	7.6	14.6	15.5	16		0.661657
Ficedula_parva	66.4	49.4	11.06	3.25	5.156	17.274	14.88	10		1.0734
Ficedula_hypoleuca	81	52	12.4	3.6	6.3	16.7	15.8	13		0.906972
Aegithalos_caudatus	61	90	7.1	3.4	4	13.9	12.2	8		0.49801
Parus_montanus	65	59	11.4	4.2	5	16.4	15	11		0.785827
Parus_cinctus	68	61.8	9.5	3.6	3.6	15.4	8.9	12		0.853873
Parus_cristatus	64	49	10.4	4	4.4	18.8	15.5	12		1.07395
Parus_ater	64	47	10.8	3.8	4.5	17.7	13.7	9		1.07152
Parus_major	75	64	13	4.6	6	19	15	17		0.838457
Certhia_familiaris	64	58	14.9	3.4	3.8	14.8	17.1	10		1.23699
Garrulus_glandarius	178	160	31.2	12	14.9	38.6	34	175		0.502595
Perisoreus_infaustus	141	133	20.6	8.7	10.5	30.3	18.7	82		1.15092
Corvus_cornix	302	178	50.3	17.1	22.9	56.9	47.2	525		0.575318
Corvus_corax	419.4	240	73.468	29.934	31.582	70.468	59.764	1195		0.986417
Fringilla_coelebs	91	70	14.9	7.3	7.1	17.5	18	22		0.469974
Fringilla_montifringilla	91	63	13.2	7.6	7.5	19.4	18.2	22		1.06159
Carduelis_spinus	72	44	10.8	5.8	5.5	13.9	14.6	13		0.648551
Carduelis_flammea	74	55	10.5	6.3	5.6	13.6	12.6	14		1.19063
Pinicola_enucleator	109.6	84.8	15.4	11.4	9.5	21.9	14.9	54.5		0.601577
Pyrrhula_pyrrhula	94	70	12.3	9.3	10.5	18.4	18.4	31		1.23655
Emberiza_rustica	78.8	57.4	10.2	5.5	4.9	18.6	13.4	19		0.757494

## Sheet: Metadata
Landscape and bird data
AREA	Name of the area
N_COORD	N-coordinate
E_COORD	E-coordinate
KM_LINETRANSECT	Line transect (km) counted in the area
TA	Total area (hectares)
LAND1	% Pine-spruce forest >100m3/ha Inside the area
LAND2	% Pine forest >100m3/ha Inside the area
LAND3	% Spruce-deciduous forest >100m3/ha Inside the area
LAND4	% Spruce 25-100 m3/ha Inside the area
LAND5	% Pine forest 25-100 m3/ha Inside the area
LAND6	% Spruce-deciduous forest 25-100 m3/ha Inside the area
LAND7	% Pine bogs Inside the area
LAND8	% Shrubs and saplings Inside the area
LAND9	% Other open areas Inside the area
LAND105	% Pine-spruce forest >100 m3/ha in 5km buffer
LAND205	% Pine forest >100 m3/ha in 5km buffer
LAND305	% Spruce-deciduous forests >100 m3 in 5km buffer
LAND405	% Spruce 25-100 m3/ha in 5km buffer
LAND505	% Pine forest 25-100 m3/ha in 5km buffer
LAND605	% Spruce-deciduous forests 25-100 m3 in 5km buffer
LAND705	% Pine bogs in 5km buffer
LAND805	% Shrubs and saplings in 5km buffer
LAND905	% Other open areas in 5km buffer
Species scientific names	Number of pairs observed in the area
CSI	Community Specialization Index
Morphological Data
WingLength	Wing length (mm)
TailLength	Tail length (mm)
BillLength	Bill length (mm)
BillHeight	Bill height (mm)
BillWidth	Bill width (mm)
TarsusLength	Tarsus length (mm)
MiddletoeLength	Middle toe length (mm)
Mass	Body mass (g)
SSI	Species Specialization Index
